# Supplementary material for: Evaluation of Functional Properties of Some Lactic Acid Bacteria Strains for Probiotic Applications in Apiculture
Source: Microorganisms. 2024 Jun 20;12(6):1249. doi: 10.3390/microorganisms12061249 (PMC11205645; doi:10.3390/microorganisms12061249)
Supplement: Supplementary file 1 [file microorganisms-12-01249-s001.zip]

Archive with 1 entries (1 files):
- microorganisms-3052300-supplementary.pdf
